# Supplementary material for: Diquafosol Improves Corneal Wound Healing by Inducing NGF Expression in an Experimental Dry Eye Model
Source: Cells. 2024 Jul 25;13(15):1251. doi: 10.3390/cells13151251 (PMC11311477; doi:10.3390/cells13151251)
Supplement: Supplementary file 1 [file cells-13-01251-s001.zip]

Archive with 1 entries (1 files):
- cells-3103926-supplementary.pdf
